# Supplementary material for: Comparative Genomic Analysis Reveals Ecological Differentiation in the Genus Carnobacterium
Source: Front Microbiol. 2017 Mar 8;8:357. doi: 10.3389/fmicb.2017.00357 (PMC5341603; doi:10.3389/fmicb.2017.00357)
Supplement: Supplementary file 2 [file Table_2.xlsx]

## Sheet: Table S2
Table S2 : Occurence of genes encoding associated to GI tract adaptation in the 9 Carnobacterium strains.
		C. maltaromaticum						C. divergens	Carnobacterium sp.		C. inhibens subsp. gilichinskyi
		LMA28		3-18	ATCC35586	ML_1_97	3Ba-2-II	V41	17-4	WN 1359	CAT7
mprf	phospholipid lysinylation	BN424_2074	JQMX_v1_10282	CM318v1_170084	AGNSv1_610075	CM197v1_840001	CM3Bav1_880003	CDIVv1_40109
dltD	C-terminal region family protein	BN424_2242	JQMX_v1_10179	CM318v1_450010	AGNSv1_540010	CM197v1_660011	CM3Bav1_860008	CDIVv1_40226
dltC	D-alanine--poly(phosphoribitol) ligase, subunit 2	BN424_2243	JQMX_v1_10178	CM318v1_450009	AGNSv1_540009	CM197v1_660010	CM3Bav1_860009	CDIVv1_40227
dltB	MBOAT family protein	BN424_2244	JQMX_v1_10177	CM318v1_450008	AGNSv1_540008	CM197v1_660009; 660008	CM3Bav1_860010	CDIVv1_40228
dltA	D-alanine--poly(phosphoribitol) ligase, subunit 1	BN424_2245	JQMX_v1_10178	CM318v1_450007	AGNSv1_540007	CM197v1_660007	CM3Bav1_860011	CDIVv1_40229
dltX	protein involved in D-Ala-teichoic acid biosynthesis	BN424_2246	JQMX_v1_10179	CM318v1_450006	AGNSv1_540006	CM197v1_660006	CM3Bav1_860012	CDIVv1_402210
asnH/ asnB	Amidation of peptidoglycan	BN424_2404	JQMX_v1_13489	CM318v1_430032	AGNSv1_220047	CM197v1_780029	CM3Bav1_90010	CDIVv1_320595
oatA	O-acetylation of peptidoglycan	BN424_1963	JQMX_v1_10396	CM318v1_210011	AGNSv1_390048	CM197v1_1340014	CM3Bav1_310011	CDIVv1_320517
pgdA	N-deacetylation of peptidoglycan	BN424_2841	JQMX_v1_13039	CM318v1_1580046	AGNSv1_260101	CM197v1_650012; 650011	CM3Bav1_30013
		BN424_2407	JQMX_v1_13486	CM318v1_430028; 430029	AGNSv1_220044	CM197v1_780026	CM3Bav1_90013
		BN424_1149	JQMX_v1_11131	CM318v1_60028	AGNSv1_310005	CM197v1_1680005	CM3Bav1_560110	CDIVv1_320666	CAR_c10900
bsh	bile salt hydrolase	BN424_1618	JQMX_v1_10659	CM318v1_210311	AGNSv1_380059	CM197v1_1850002	CM3Bav1_300002
		BN424_2909	JQMX_v1_12969	CM318v1_1540034	AGNSv1_260037	CM197v1_350030	CM3Bav1_1110059		CAR_c22540	ABHHv1_60007	Q783_10250
		BN424_344	JQMX_v1_11958	CM318v1_570063	AGNSv1_740063	CM197v1_240034	CM3Bav1_300002
		BN424_349	JQMX_v1_11952	CM318v1_570067	AGNSv1_740067	CM197v1_1740003	CM3Bav1_300002
		BN424_3599	JQMX_v1_12305	CM318v1_240066	AGNSv1_340001	CM197v1_1110036	CM3Bav1_300002
		BN424_2770	JQMX_v1_13107	CM318v1_520063	AGNSv1_260155	CM197v1_1760003	CM3Bav1_1010063
